# Supplementary material for: HIV-Tat Exacerbates the Actions of Atazanavir, Efavirenz, and Ritonavir on Cardiac Ryanodine Receptor (RyR2)
Source: Int J Mol Sci. 2022 Dec 23;24(1):274. doi: 10.3390/ijms24010274 (PMC9820108; doi:10.3390/ijms24010274)
Supplement: Supplementary file 1 [file ijms-24-00274-s001.zip]

Archive with 8 entries (8 files):
- S1- Myocyte and ATV (5.0 =uM).avi
- S2 - Myocyte treated with 50 mM ryanodine for 10 minutes before addition of ATV (5.0 uM).avi
- S3- Myocyte with EFV (5.0 uM).avi
- S4- Myocyte treated with 50 mM ryanodine for 10 minutes before addition of EFV (5.0uM).avi
- S5- Myocyte treated with RTV (5.0 uM).avi
- S7- Myocyte with HIV-Tat (25 ngmL).avi
- S8- Myocyte treated with 50 mM ryanodine for 10 minutes before addition of HIV-Tat (25 ngmL)).avi
- Supplemental information -IJMS 984856, 12-19- 2022.pdf
